# Supplementary material for: CNTN5-/+or EHMT2-/+human iPSC-derived neurons from individuals with autism develop hyperactive neuronal networks
Source: eLife. 2019 Feb 12;8:e40092. doi: 10.7554/eLife.40092 (PMC6372285; doi:10.7554/eLife.40092)
Supplement: Figure 3—source data 1. [file elife-40092-fig3-data1.xlsx]

## Sheet: Sheet1
	NR3	16K	16N	15E	15G	17E	17G	26E	26J	27H	27N	36O	36P	21H	21P	20C	20E	75G	75H	54E	54G	53G	53H	19A	18C	18E	18CW	51C	51E	52A	52C	50A	50B	50H	48K	48N	49H	49G	64N	64Q	63Q	63T	62M	62X	61I	61K	37E	38B	38E
wMFR_week4		0.151815		0.155116					0.108911						0.648026	0.348684		0.70187	0.392763	0.244224	0.194079	0.4		0.10231				0.591419					0.112211			0.217822	0.321782		0.398333	0.459167		0.3725		0.21		0.253333		1.50935	0.105611
		0.283828		0.209571		0.575083	1.20132								0.088816	0.129934		0.818953	0.151316	0.775578	0.316886	0.617162		0.609461				1.24621					0.838284			0.10231	0.273927		0.565714	0.425714	0.613636			0.303333	0.327143	0.453333		1.52287	0.396865
				0.481848		0.178218									0.194079			2.14191	0.361842	0.272277		0.711928		0.265127				0.443564				0.361386				0.346535	0.706271		1.11125	0.14	0.093333			0.204	0.36	0.370476		1.2885	0.626329
		0.438944		0.588559		0.313531	0.676568		0.128713						0.299342			1.35497	0.445489	0.274752	0.394737	1.39659		0.089109				0.636964											0.77125	0.553333	0.356923			0.32	0.485833	0.277778		1.03465	0.386964
	0.766777		1.37118	1.29703		0.237624		0.323197	0.660066		0.108553	0.233498	0.146865		0.121711			0.801613	0.290789	0.834983	0.154605	0.775578		0.429043	0.662046	1.69609	0.310231	0.416785		11.2153	0.378438		0.706271	0.386139				0.132013	1.19556	0.427778	0.15			0.269444	0.28	0.135		0.887789	0.432343
			0.817836			0.478548	0.089109	0.376473	0.148515		0.134868	0.414191	0.289329		0.174342			0.662706	0.314693	0.444224		1.12777		0.491749	0.361799	2.32242	0.229373	0.79868	2.11815	8.27333	1.91419				1.91089	0.59736	2.15182	0.145215	0.913667	0.391667		0.653333		0.162667	0.27	0.374762		0.756076	1.14888
			0.551138					0.308031			0.351974	0.560506	0.381188					0.621562							0.367751	1.26686	0.322772	0.551815	0.267327	1.09048	0.875188							0.221122									0.20462	0.882068
		0.623617	0.966694	0.312964		1.01404	0.792366	0.480833							0.621169	0.514026		0.684158	0.421499		0.145215			0.223322	0.491749	1.31683	0.454345	0.455446	1.15924	0.544554	0.644114	0.537645	0.31903			0.39403	0.58806		0.481079	0.375828	1.04636	0.792053	1.19726	1.16072	0.418322		0.315182	1.06381	4.69708
	0.589109	0.60965	1.055	1.39908		0.537926	1.0646	0.687706	0.118421		0.353618	0.245875	0.40429		0.331353	0.665017		0.868317	0.309406		0.575908			0.388614	0.641364	1.88991	0.567657			0.113861	0.612211	0.216418	0.307463			0.366567	0.38408	1.36634	0.474614	0.193709	2.14238	0.971854	0.980132	1.60235	1.06954	0.347682	0.250825		3.76753
		0.801652	0.406689	0.926837	0.260726	1.36119	1.32576	0.597106		0.233553	0.394737	0.277228	0.337294		0.99967	0.444444		0.986386	0.5022		0.293729			0.60306	0.519252	1.83432	0.625963			0.788779	2.05341	0.773134	0.426866	4.18482		1.15522	0.811087		0.30298	4.97682	0.379139	0.578366	0.621523	1.34189	0.217439	0.317881	0.254125	0.627824	3.25495
		0.642444	0.445912	1.69075		0.29232	0.701349	0.333333	0.4375						0.472497	0.969884		2.32768	0.116337		0.710671			0.327033								0.565672	0.353731			0.541493	0.229851		0.241722	0.27856	0.466887	1.0574	0.498344	0.689294	0.278146	0.565397		0.328383	2.41848
		0.481145	0.441508	0.487751	0.58332	0.482246	0.281232	0.805045	0.138158	0.290429	0.432643				0.60165	1.49769		0.569967	0.352402		0.344554			0.45132	0.20462		0.145215					0.402985	0.167164		0.576119	0.629851	0.556716	0.377612	0.466887	0.317053	0.543709	0.610375	0.835541	0.872241	0.684768	0.493377	0.548267	0.341768	3.42492
		0.848885		1.44233	0.915497	1.28269	0.330856	0.662046	0.501096	0.470533	0.445545				1.0372	0.406931			0.357756		0.466997			0.438472		0.10231	0.207921					0.546269	0.523582		0.551244	0.135821	0.332338	0.19801	0.236755	0.115894	0.377483	0.534059	0.794229	1.16045	1.14114	0.472185	0.352192	0.216722	2.26836
		0.606347		0.502064	0.902147	1.66474	0.494798	0.536431		0.40374	0.373267	0.287129			0.934593	0.77599			0.360726						2.18482	0.232673	0.874587					0.773134	1.23522		0.966501	0.492537	0.229851	0.250149									0.332862	0.310739	2.1835
		0.838426		1.25103	0.341866	1.03022	0.440958	0.577145	0.427943	0.310231	0.521706				0.408251	1.01137			0.773177					0.292629	0.526403		0.155116					0.447015	0.530348		1.05612	1.4209	0.720896	0.656716									0.425743	0.736799	4.07899
					0.596752			0.476148	0.444719	0.837871	0.660574	0.267327			0.897965				0.489392					0.184818		0.466007	0.183168								0.63838			0.610945									0.215842
					0.340875				0.485149	0.590759	0.799623	0.09571			0.704747	0.849285			0.566557					0.471947	0.117162	0.391089	0.178218								0.818209			0.36903									0.29637		0.133663
					0.419901				0.20352	0.572843	0.882728				0.664686	0.444602			1.62376					0.118812											0.975224			0.663881									0.445545
					0.555464				0.48562	0.344649	0.780711		0.125413		0.567437	0.695427			0.894389					0.276128											0.666098			1.71343									0.419142		0.488449
									1.20215	0.670297	0.69879													0.693069
									0.530528	0.448515	0.5011
									0.45462	0.5044	0.997318		0.191419																																				0.115512
									0.276128	0.258663	0.529043		0.089109
									0.514439
									0.265347
									0.405116
wMFR_week5		0.496711		0.664474		0.632675	0.246711		0.144737									1.43317	0.483168	0.578291	0.308911	0.593399	1.72167	0.287281				0.808109				1.81628	0.274399			1.60149	0.941419		0.32447	0.127234		0.138801		0.184543	0.249211	0.258149		2.40453	0.40429
		0.424342		0.906798		1.5466	0.450658		0.253289							0.118812		1.43804	0.570407	0.524452	0.991749	0.990099	1.91172	0.645207				0.374037				0.747855	0.430693			0.380363	1.64026		0.402839	0.427445	0.341483		0.149842	0.352261	0.373817	0.239748		2.73503	0.730363
		0.233553		1.96053		0.527256	0.241447											3.07481	0.965347	0.329208		0.582744	1.07302	0.780921				0.579391				0.450825	0.353135			0.952145	1.15979		1.32177	0.30354	0.124921		0.122578	0.2847	0.509464	0.389064		1.752	0.915134
		0.943531		1.35417		0.864766	1.00395									0.184818		1.52805	1.42428	0.331683		0.179538	2.41639	0.695395				0.705611				7.88229	0.338284			0.161716			0.986681	0.156151	0.213249		0.164038	0.158179	0.280126	0.353312		1.367	1.00825
			1.56719	1.70526	0.152961	0.178454	0.417763	0.354572	0.259868		0.39934	0.257426	0.413641		0.161716			1.45697	1.31947	0.511551	1.43894	0.128713	0.86893	0.963158	0.272277	2.15305	0.24505	0.49703	0.663366	0.488999	0.855886			1.33993				0.460946	0.864353	0.3449	0.241325		0.113565	0.293113	0.429022	0.334911	0.229373	1.36115	1.27805
			1.02216	1.08647	0.182018	0.17352	0.383224	0.425959			0.284928	0.400165	0.758343		0.429043			2.01733	0.844472	0.133663	0.214521	0.129813	0.521819	0.714756	0.542079	1.73715	0.79758		0.582508	0.577558	2.08333		2.47525	2.72277		2.83828	1.61056	0.29538	0.726341	0.167192				0.227918	0.19979	0.425868	0.245875	1.24992	5.10809
	0.610561		1.16337					0.348887			0.252475	1.91278	0.438001					1.39959					1.64191		0.452145	2.28563	0.356436	0.238724	1.12101	0.684368	0.815915			1.14851				0.364356									0.308581	1.54049
		0.60176	1.5363	1.2876	0.174342	0.872607	0.874037	0.939036	0.863586	0.409241	0.09901	0.808581	0.293729		0.911551	0.530941		1.33471	0.464246	0.891089	0.378878	3.10561	0.62612	0.383738		1.52109	0.334433	0.235424			1.4611	2.08205	1.15011	2.0231		1.81577	1.02566	0.363036	0.136139	0.530253		0.108911	0.877558	0.788479	0.510608	0.278878	0.19802	1.30429	5.18097
		0.668553	1.14274	1.0195		2.95445	0.922772	0.442024	0.854785		0.492849	0.384488	0.659516		0.510536	0.740374		0.852247	0.743234	0.870737	0.547305	1.59654	1.99629	0.532591		1.31133	0.420792			0.108911		0.822848	0.225828	1.9604		0.574917	1.01656		1.61166	0.362211	0.429043	0.226073	0.782545	2.24422	0.656766	0.20462	0.085809		6.53053
	0.115512	1.48845	2.2348	6.96535	0.230263	2.62277	1.39463	0.521443	0.301155		0.577086	0.374587	0.468647		1.27494	0.678218		0.952805	0.722772	2.14301	1.0066	0.224422	1.60313	1.17138		0.864274	0.460946	0.764301	0.451045		1.7137	1.26564	1.9346			0.427152	1.20672	0.122112	0.171067	0.174917	0.147415	0.217162	1.14461	1.09956	1.08361	0.321782	0.528053	1.568	5.90945
		0.403053	1.83333	2.38174		1.19967	0.87553	0.476155	1.50495						0.99057	1.03053		1.5473	0.344649	2.12211	0.381188	0.781078	1.32673	0.629094				0.967547	0.937294				0.708609			1.49669	0.503311		0.738944	1.09661	0.551155	1.07459	0.849725	0.970297	0.513614	0.796395		1.04667	3.717
		1.57822	2.45827	0.755776	1.25743	2.39026	0.844224	0.686136	0.089109	0.318584	0.344395	0.189769			0.917238	2.04488		1.40594	0.729373	0.716172	0.793729	0.652365	2.05281	0.454974	0.113333		0.143333	0.635726	0.39934	0.623762	0.792079	0.172185	0.586093		2.13671	0.95894	1.56733	1.03716	1.19692	0.970957	0.745875	1.16048	0.713379	1.295	1.3297	0.435369	0.846408	0.76	4.95303
		1.03432		2.18115	0.651065	0.894756	0.631463	0.589577	0.39769	0.320059	0.444164	0.09901			1.64286	0.850935			0.646865	0.752842	0.293317	1.45677		0.675908	0.328889			1.56469	1.27723	0.536854	0.683168	0.942289	0.485651		1.01324	0.81457	1.15629	0.959161	1.3857	0.723715	0.779349	2.14219	1.63339	1.56942	0.916313	0.622002	0.535387	0.535625	3.43014
		0.866667		1.34229	1.69373	1.44158	1.167	0.613176		0.379267	0.316975	0.683168			1.21452	0.781766			0.712871	0.742574		0.748703						1.23762	1.70297	0.768977	1.89175	1.2228	1.93785		0.815516	1.00621	1.00773	0.52649									0.937294	1.21375	3.72211
		0.484206		1.17822	0.979255	2.59796	0.376238	0.382944	0.322517	0.548673	0.409845	0.237624	0.181518		0.702209	0.859406			0.680528	1.47717	1.23372	0.878988		0.544792				1.78383	1.4901	0.571782	1.46601	1.14404	0.30505		1.88535	1.8053	1.77263	0.96399	0.444444	1.34983	0.95022	1.31353	1.68845	1.12651	0.968883	1.37105	0.506271	1.89542	5.49505
					1.34885			0.480334	0.53884	0.574115	0.498979	0.161716	0.752475		1.34441	0.330033			0.720297	1.44177	1.20066	2.54015		0.269667	0.093333		0.366667	0.728823	1.31353	1.28163	2.03919				1.46302			2.25745	0.753182	1.05255	1.67195	1.08471	1.8356	1.33355	0.882838	1.67554	0.754125
					0.820462				0.451327	0.643068	0.850848	0.118812			0.962518	0.881738			0.566997	1.00613	0.465622	0.581518					0.490833	1.18193	1.85974	1.81106	0.963696				1.68212			1.12472	0.443894	0.564356	1.50885	1.10953	0.805556	0.832626	0.873487	1.06637	0.781078		0.218667
					1.25371				0.254952	0.385251	0.740044				1.26217	0.827283			1.31518	2.49175	0.620462	2.42849		0.1				1.39904	0.930693	1.16266	0.158416				1.12045			2.46978	0.819751	1.60825	1.39096	1.21782	1.45262	0.695545	1.17102	0.728357	0.75		0.1
					0.511964				0.263274	0.400197	0.381121				0.919967	0.969747			0.865787	0.624587	1.35219	4.95792		0.740667				1.37471	1.13267	1.011	0.289769				1.26057			1.2489	1.08938	1.01485	1.67698	1.31786	1.28933	1.50033	0.596947	1.2941	0.256326
									0.594395	0.554867	0.835361		0.210526								1.3041			0.480909				1.04356	2.11551	0.306931	0.776403								1.39978	1.10616	1.91997	2.45338	2.24984	1.12046	0.971197	1.35596			0.293333
									0.289454	0.323641	0.6059		0.25								1.19497							0.836304	1.77008	0.583058	0.765677																0.164444		0.086667
									0.396755	0.393805	0.776364		1.20724								0.614961									0.171617	1.0495																0.146667		0.145
									0.252212	0.411504	0.399284		0.605263								2.14341									1.16502																	0.663333
									0.521141				0.115132								1.27682																										0.81
									0.244838												1.31477																										0.101667
									0.637168												0.799505
wMFR_week6	0.33	0.345875	0.156667	0.585809		0.47289	0.439769	0.689048	0.280528	1.57444	2.09381	3.87222	2.74867					1.68969	0.62237	1.59295	0.759374	1.72262	2.13618	0.669967	0.125	0.35	1.142	2.57159		1.16667	1.90259	1.60264	0.355776	0.361282	0.763333	0.450495	1.92629	0.436667	0.347619			0.093333		0.156667		0.42		3.65606	1.89549
	0.373333	0.111111	1.022	1.5785	1.10667	0.689109	0.39802	0.545	0.40429	1.32111	1.20515	4.59208	2.34378			0.254153		2.14803	0.677741	2.59025	0.437209	3.43738	1.04688	0.763696	0.404444	0.723333	2.10667	3.88151	0.92	1.94111	2.18929	0.671617	1.333	1.33	0.798889	0.344059	0.777228	0.358333	0.303333	0.411667	0.184444			0.541			0.09	3.11727	3.7907
	0.576667	0.349835	0.697778	0.566337	0.468333	0.384038	0.398973	0.816944	0.584158	0.98303	2.26229	3.18187	1.72729					4.58999	1.60465	11.4575	0.502492	12.5476	2.15526	0.557426	1.154	0.753333	0.943333	10.0096	0.471667	1.02905	1.69061	1.0319	0.547555	0.638519	1.31667	0.859406	1.90909	2.27	0.66	0.245			0.14	0.271429		0.234	1.00133	1.88641	3.53053
		0.662895		1.45478		1.01947	0.623762		0.181518									3.63839	0.733917	8.02136	0.718272	5.16202	1.20312	0.724972				11.1715				0.161716	0.15099						0.537083	0.176667	0.23375			0.467778				1.11705	1.79397
	4.62254		2.46299	1.14315	0.112211	0.605794	0.50385	0.287432	0.566557		0.406977	0.970297	0.460809					3.06579	1.47973	1.81974	1.16058	1.50025	2.39145	0.564356	0.518812	2.31221	0.333883	2.30268	1.74497	7.15152	6.68664			0.94802	0.09901		0.343234	0.344334	0.492051		0.103333			0.179444		0.236667	0.444444	0.951815	2.77833
	2.39084		0.257426	2.25049		0.341914	0.267327	0.639959	0.421342		0.258029	0.710231	0.763614			0.096346		2.97039	0.801772	1.11444	0.311739	1.55341	5.72697	1.15402	2.01914	2.65111	1.35754	1.91683	2.14477	5.41785	7.39673			1.34323	0.145215		0.148515	0.719472	0.365833	0.083333				0.268333	0.093333	0.156667	0.244224	1.55242	5.78731
	9.08522		2.81958		0.122112			0.953396			0.458841	0.79813	0.740924					1.66447					0.304276		0.900519	2.74729	0.808168	1.43345	14.905	11.3458	10.8163			0.519985				1.10495									0.20132	2.12343
	10.4197	1.29939	4.73267	2.26271	0.231023	1.97228	0.348735	1.37438	0.627432		0.305233	0.316832	0.416785		1.25534	0.693531		2.54174	0.657529		4.86591	0.674342	11.2637	0.589744	0.752475	2.02695	0.675625	1.14957	9.53426	17.4983	9.78401	1.53753	2.13024	4.62211		1.20331	1.13245		0.306381	0.287129		0.415842	1.36881	1.36707	1.23226	0.251925	1.08581	2.07921	5.85174
	7.4418	0.783121	2.56399	1.40957	0.174917	2.18885	1.53828	0.84765	0.293189		0.704688	0.262376	0.331683		1.50526	1.13158		1.89057	0.611842	1.93914	3.22864	1.73191	1.1028	1.02904	0.306931	2.56029	0.754125			12.3916	6.29126		0.317881			0.910044	0.652318		0.827283	0.112211		0.485809	0.887055	1.84323	0.507779	0.642327	0.273927		8.42266
	5.92854	0.844884	3.70503	1.09043		3.11111	4.65732	0.849649	0.172757	0.265781	1.44371		0.718482		0.961842	1.48355		2.0477	0.530154	1.08553	8.96955		1.95614	1.90011	0.856436	1.36881	0.455446	1.40936	1.34814	6.95223	3.51498	0.65894	4.79139	0.156766		1.57561	1.48179	0.894389	0.085809	0.085809	1.75578	0.157591	0.921525	1.35373	1.18977	0.870187	0.851485	2.74961	7.2388
		2.16502	2.3637	0.983498		1.66097	0.463696	0.852963	0.122924						1.15387	1.4587		2.31861	0.594925	1.9386	9.84074	1.09704	0.270833	1.58058				1.16776	1.97697			0.10596	1.96026			1.3096	0.480132		1.23864	1.4656	1.27799	1.65194	1.87034	1.21216	0.67698	1.56931		1.43498	4.94015
		1.04621	1.99083	2.15313	0.877888	3.0198	1.59942	0.808743	0.289037	0.222951	0.408197	0.393039			2.15872	2.1986		2.44803	0.87547	1.43026	2.10327	0.348684		0.802255	1.31023		0.184818	1.18481	0.388158	0.73136	0.504386	0.125828	0.907285		3.02608	2.32782	1.03808	0.819536	2.29403	1.89274	1.42154	1.86949	1.87577	2.12233	0.862886	1.43684	0.80325	1.40759	5.83145
		0.957567		0.889769	1.26799	2.27269	0.992739	0.835191	0.379568	0.288525	0.187822	1.35014			2.11952	2.83026			0.916118	0.403783	2.41257	2.02538		0.977798	0.449945		0.226073	2.25731	1.07018	1.1398	1.35197				2.38783	1.15025	0.22351	0.980132	1.25563	1.87129	1.0165	3.14928	2.30057	1.53948	1.50189	1.77025	1.05071	1.02578	3.87877
		0.582178		1.58636	1.61716	0.509901	0.865158	0.601093		0.686438	0.538462	1.37624			1.2243	1.1864			0.823191			0.286184			0.267327		1.60726	1.4204	0.375	0.789474	1.04386	0.10596	2.32892		1.13529	1.51054	0.88245	0.720751									0.863311	1.19555	4.10891
		1.49422		0.957096	0.994133	1.18317	0.189769	0.23082	0.22623	0.537957	0.739344	0.887789			1.61294	0.551136			0.964803	0.241447	2.78728	0.395833		0.816007	1.10231		0.382838	1.96765	1.71793	0.589638	2.74474	1.24834			2.29926	1.09934	0.63245	1.26225	0.539679	2.33429	0.557155	1.14186	2.73211	1.31332	1.48191	2.96361	0.809131	3.05796	7.87747
					1.86922			0.632514	0.728689	0.749836	1.25725	1.57456	2.09302		1.59254	1.83772			1.00548	0.327303	1.94846	2.36842		0.337834	0.216172		0.410341	0.787281	2.03015	0.981203	2.5282				1.03974			2.68874	1.03618	1.68832	1.71341	1.97615	2.78557	1.64494	1.64679	3.53988	1.36304
					1.3901				0.304262	0.676721	1.22848	1.94279			1	0.799013			0.668421	1.14145	1.77632	1.55702			0.986799	0.29703	0.20132	1.50493	2.91908	1.04342	1.1				1.39882			1.1878	0.459087	1.0882	0.966488	0.63713	0.684622	0.814556	0.637747	1.58655	1.25467		0.526073
					1.34654				1.53333	0.589435	0.714754				1.82105	0.791447			1.4375		0.95614	0.101974						1.61595	1.88487	0.985609	0.516447				1.72881			2.68259	1.17866	2.26912	1.25247	1.52344	1.80284	1.33553	1.37541	1.51316	0.75806		0.393564
					1.74422				0.438033	0.696175	0.770219				1.04874	1.94145			0.905702		1.30263	2.5148		0.342634				2.7296	4.3676	1.18092	0.523684				2.20912			2.24503	1.36205	2.13631	2.90769	1.81579	2.04914	2.67763	0.514391	0.978824	0.339109		0.201792
									1.63115	0.489617	0.908431		0.548955								0.618421			0.427668				0.394737	2.76842	2.21464	0.948026								2.17455	2.06723	2.92044	2.47841	2.56414	2.67887	1.55839	2.74959			0.124752
									0.581265	0.466766	0.908811		0.108911								1.92368							1.45362	2.20993	0.782895	1.54934																0.322489		0.344649
									0.793443	0.793852	0.251702										1.30519									1.52138	1.82127																0.511551		0.192019
									0.340047	0.53947	0.328233		1.56766								3.26206									2.66667	0.378289																0.240924
									0.45808				0.178218								0.779194
									0.508197																																						0.485149
									0.602459				1.31683								1.15461																										0.259076
wMFR_week7		0.234323		0.898056		0.79778	0.79802		0.163366									2.15512	0.500825	0.566242	0.892289	0.784012	3.86139	1.24894				1.1736				0.437086	0.94702			0.221854	0.555629		0.459978	0.304605	0.417763	0.203947	0.740132	0.088816		0.486842		2.75318	2.17351
		0.330693		2.88826		0.290429	0.247053		0.323432							0.379538		2.60011	0.80198	0.69637	0.585809	0.957096	4.36832	0.457646				0.431931					1.54868			0.945033	2.96137		0.416567	0.498904	0.101974	0.151316		0.794225	0.236842	0.118421		3.99608	4.82807
				1.14851		1.00636	0.841584		0.476348									4.30952	0.554927	0.770627	0.765127	1.05215	3.23102	0.874862				0.592134				0.34106	0.488962			0.845475	2.01192		0.463816	0.134868	0.192982			0.662281		0.366228		2.00248	6.59501
		0.682697		1.69835		1.0286	0.66148									1.25743		2.41508	0.906271	0.176568	0.767327	0.563256	2.44307	1.57591				0.983498				0.423841							0.599781		0.106908			0.609923	0.528289	0.150658		1.5526	3.5298
			5.02034	1.64746		1.0351	0.892189	0.165017			0.435231	0.63245	0.792337			0.268977		2.90099	1.21012	1.0385	0.666667		2.22277	1.89406	0.31457	2.05298	0.419978	0.288229		0.266227	0.141914	0.182119		1.78079				0.398455	0.704545	0.917763				0.259868		0.736842	0.93957	1.90396	3.9673
	1.03795		1.94702	2.22493		0.613861	0.77434	0.679428		1.14522	0.489549	1.60476	0.657521			0.09571		2.81924	0.622662		0.268647		2.4967	1.37954	1.79746	1.86755	3.92715		0.509076	0.148515	1.82508			1.55464			25.7997	0.195364	0.492763					0.144737		0.1875	0.413907	1.54303	6.76545
	1.06766		2.33812		0.272827			0.334983			0.424505	2.80326	0.675497					2.65496					0.845545		0.987169	2.8133	1.62782	0.255776	0.744224	0.39824	1.41914			1.87417				0.155629									0.310155	2.74752
	0.322607	0.789972	2.89983	0.640315	0.548955	2.19021	0.490066	0.783416	0.570957		0.637624	0.569063	0.641722		1.59863	0.60396		2.66227	1.19472		0.810891		0.957096	1.0897	0.241722	1.73427	1.03311		3.32123	5.45214	0.536304	1.53041	4.61918	0.799117	0.248344	4.16164	1.94041		0.928493	0.359736		0.512651	1.44083	2.41224	1.79171	1.55445	1.26987	1.91165	4.30363
	0.112211	1.19205	4.34153	2.72655	0.671617	2.25534	1.96316	0.223102	0.451045	0.471947	0.842056	2.41142	0.45447		1.36535	0.282508		2.40311	0.543729	3.02488	0.992299	1.12706	1.73872	1.19154	0.296358	2.76791	0.94426			0.320132	1.33993			0.102649		0.419178	0.881279	1.30795		0.452145	0.09571	0.414741	2.17858	3.82765	0.688449	1.12908	0.981788		4.70751
	0.105611	1.5872	2.52649	0.815673	0.227723	5.14931	1.58609	0.84626	0.850165	0.224422	0.6641	0.777483	0.837275		2.57001	0.533239		2.50041	0.887789	1.8661	0.83425		0.580858	2.27554	1.35629	2.12725	0.535005	1.87205	2.12409	0.518152	1.0264		1.78493		0.192053	0.332877	0.396575	0.870861	3.73597		0.115512	0.179868	2.2033	3.4967	2.22937	1.83278	1.64901	3.8457	9.64286
		1.55188	4.17177	2.06623		2.87528	1.1606	0.465093							1.19655	1.65017		1.63366	0.865158	3.23927	0.334158	1.62954	1.05198	1.18182				1.55005	2.29844				1.0411			0.663014			2.14121	2.66172	2.95662	3.51739	3.00558	2.52046	0.916025	3.43592		2.75062	5.38685
		1.06236	5.92826	1.41501	0.46736	4.10832	1.2824	0.57632	0.386139	0.221422			0.993399		2.21602	2.59818		4.10561	1.14485	0.743894	0.372277	0.257426	0.089109	1.22682			0.142384	2.03678	0.426293	1.00066	0.782178	0.347945	1.6		3.37705	0.558356	0.240183	1.46199	3.36101	4.20934	4.04468	3.40759	3.06029	3.20274	2.56216	3.11427	1.06188	2.40687	7.98705
		0.751656		1.21921	2.1053	2.84626	0.739238	0.518885	0.508251	0.157096		0.311258			2.60878	2.11254			1.28053	2.40123	0.70297	3.12475		0.958057	1.18874		0.303131	2.18853	1.17822	0.925193	0.958746	0.523288			1.32192	1.14673	0.128767	1.57397	2.54455	4.71232	2.64054	4.83036	3.99037	5.56129	2.72584	4.74689	1.46953	2.56271	5.76114
		0.478477		1.19867	2.93212	0.826987	1.21571	0.509901		0.509451		0.145695	0.092409		2.49788	1.06683			0.861686			0.259076			0.468543		0.3	0.770077	2.30033	0.919142	1.73542	1.83767	5.33699		1.10502	1.55945	1.13699	1.22648									1.40411	3.16329	6.49769
		0.668874		1.5298	2.30427	2.21109	1.7947	0.089109	0.686469	0.677393	0.092409	0.326159	0.125413		2.16202	1.54492			1.13102	1.42574	2.15883	0.60066		0.798634	0.610927		0.260762	2.56832	1.44224	1.72409	1.11056	1.11507			2.18301	1.81644	1.38082	0.583562	0.632013	1.87899	0.948845	1.50429	1.89769	1.8	1.59208	3.11529	0.637954	5.09685	10.807
					2.62417			0.20132	0.49725	0.886519	0.336634	0.793874	2.10231		2.19101	1.84554			0.957696	0.719472	1.76678	1.0132		0.302649	0.119205		0.377956	1.21056	2.01155	1.45875	1.69059				1.37169			2.22466	1.71227	2.2223	0.850306	0.89529	3.83223	2.35094	2.69217	2.62686	1.62743
					3.03179				0.586634	0.667567	0.259711		0.40264		1.52522	1.45545			0.294554	0.689298	1.4429	0.576458		0.139073	0.94702		0.746538	2.38779	3.92079	1.44059	0.680968				0.843836			2.74912	1.33581	1.28012	0.574257	0.891561	1.52145	1.79491	1.05537	2.06408	1.13626		1.29181
					1.4862				1.29043	0.471947					1.7645	1.10974			0.9967		0.334983	3.12211		0.24255				2.07284	2.41914	0.979831	0.945215				1.31823			2.76043	1.18482	2.15952	1.12277	1.86535	1.86381	2.05858	1.81885	1.63925	1.22975		0.848155
					1.78661				0.275578	0.822961	0.151815		0.188119		2.10605	2.25908			0.644464	0.178218	2.00707	5.0297		0.502483				2.38614	1.89722	1.47305	0.838284				1.91108			2.29193	1.5495	2.56556	2.4243	3.15285	1.92925	3.21493	0.421173	1.01881	0.991749		0.974545
									0.582508	0.60396			1.75578								1.14522			0.339877				1.45677	2.12129	2.04621	1.47855								1.99773	1.7214	2.00289	2.4144	2.58416	2.08828	1.36832	3.04208			0.567499
									0.39604	0.321122			0.806106								1.84268							2.18867	1.48305	1.70517	2.23377																0.798523		1.00559
									0.464246	0.227723			0.385314								2.04208									1.17382	0.625413																0.274834		0.620088
									0.479373	0.39934	0.141914		0.347855								2.63256									1.94884	0.254125																0.248344
									0.356436				0.135314								2.19637																										0.57947
													0.126513								1.29043																										0.46779
									0.528878				0.466997								1.51551																										0.649007
wMFR_week8		0.356838		0.90438		0.634862	0.783333		0.410791							1.0066		1.93145	0.60396	0.791667	1.56436	0.854167	2.23542	0.963141				1.18498				2.33758	0.676018			0.110561	1.41419		0.452459	0.214754	0.24918			0.165027		0.236066			1.02805
		0.281517		2.07692		0.897436	0.44391		0.287393							0.133663		2.34917	0.723597	0.949119	1.28094	1.3141	0.488449	0.998077				0.270833				1.50743	1.52365			1.6297	3.75468		0.510929	0.131148	0.15082			0.312933		0.15082			3.28647
		0.585737		1.75668		1.01381	0.917308									0.251925		4.80682	0.500825	0.875962	1.13561	1.71955	0.529703	0.515705				0.526282				1.52775	1.15941			1.2269	1.70792		0.714286		0.167213		0.160656	0.398361		0.262295			4.16096
		0.229487		1.88141		1.04075	0.651709									3.73597		3.12991	0.59736	0.458333	0.764026	0.831731	0.808581	1.4011				0.716747				0.79868	0.462946			1.38724	0.128713		0.904372		0.220328			0.46623	0.245902				0.885149
	0.945513		3.61785	1.52484		1.31651	1.10192	0.132013	0.417468		0.570957	1.10081	0.940594					4.5476	0.491749	1.26603	1.0033	0.490385	0.650165	1.39391	0.216172	1.82068	1.32728	0.528846		0.129808	0.903846	1.78878	0.50165	1.21205			0.145215	1.07129	0.790528					0.465574		0.145902	1.21122		4.1967
	0.688301		0.180778	2.78438		0.607639	0.674242	0.218765	1.04914		0.668317	1.81559	1.36351					2.00798	0.246425	3.21795	0.930143		0.905391	1.5875	2.38284	1.25559	4.84818	1.3718	0.314904	0.698718	0.383013	0.132013	1.51925	1.35445				2.14081	0.234973		0.363934			0.137705			0.678768		7.00701
	0.420513		1.02184		0.682692			0.267327			0.637239	2.11698	1.29785					3.48075					0.130913		0.968317	1.58343	0.887789	0.221154	1.1891	0.36859	0.485577			2.03531	0.662423			0.584158									0.717822
	0.197115	0.5246	0.865561	0.209764	0.28312	1.53089	0.610221	0.136139	0.988632		0.618812	0.184818	1.18317		1.17942	0.835455		4.00374	1.03117	0.197607	0.777098		0.54868	1.02666		1.59901	1.88779			1.27457	0.520833	2.02525	1.96013	1.43234	0.171617	1.72824	0.935216	0.678768	0.95569	0.186934	0.096677	0.194864	1.85599	3.29456	2.49396	0.751057
		1.03833	0.928553	1.49142	0.229487	1.13044	1.27384	0.328383	0.309571	0.734323	0.779703	0.641502	0.386139		0.770077	0.929593		4.467	0.146865	0.309723	0.839744		1.42178	2.03478	0.161716	3.49623	1.54425				1.53526		0.202658	1.49092	0.264026	2.68438	0.974529	0.429043	2.22054	0.26284		0.265861	1.95209	5.35979	0.267875	0.992447
		0.382151	2.2238	0.673913	0.427885	1.23766	0.573608	0.513201	1.1972		1.44785	0.788779	0.615842		1.86545	1.50165		5.28073	0.479648	0.249175	0.847222		0.90429	2.23212	1.24884	2.04992	0.79538	1.91694	1.84356	1.40545	0.503205	0.093023	2.41528	0.407591		1.77076	1.19468			0.18429	0.5428	0.102719	1.39812	2.79758	2.91339	1.2914	0.356436	2.8392
		0.224828	1.79405	0.877956		2.83181	0.717391	0.207921	0.228823						1.8486	1.57384		1.78818	0.405611	0.744224	0.172436	0.287129	0.528053	1.25803				3.93564	2.05996				0.270764			2.5969	0.137874		3.68429	3.97693	5.60034	2.28124	3.75032	2.20823	1.31255	3.86103		1.98194
		0.349352	0.688787	0.398627	0.829647	2.24142	0.738368	0.355964	2.17492	0.305281	0.226623	0.945545	1.17987		1.88629	1.72497		3.9895	0.628163	0.50495		0.234323		1.96067			0.174419	0.744554		0.610561	0.382838	0.162791	0.459579		2.87625	0.476329	0.393688	1.15249	3.5136	4.60423	7.9044	1.90514	4.82598	5.21893	1.91376	3.47047		2.14888
		0.673913		0.416476	1.15286	0.504413	0.631579	0.183718	0.717822	0.651665	0.263201	0.813861			2.09109	1.67877			0.537954	0.289769	0.435897	0.367987		1.13921			0.740864	1.56766	1.0077	0.763696	0.594059	2.50831			1.03322	1.59003		1.76412	5.22356	7.05589	4.38252	3.28206	6.00967	4.2006	3.92842	4.92865		1.85154
		0.432494		0.29356	2.56322	0.452632	0.411442	0.209571		1.05186	0.179868	1.23185	0.19637		2.70147	1.32068			0.569157							0.137874	0.350498	0.269802	1.88779	0.932343	1.63234	0.578073	3.6495		0.752076	1.58596	2.00664	3.74142										2.73909
		0.273455		0.491991	2.43656	1.13936	0.28833	0.211221	0.673267	0.784653	0.559956	1.0275			1.6718	2.2533			0.644664	0.69571	0.745875	0.125413		0.800664			0.474529	6.25578	2.05281	1.39659	1.84763	0.607309	1.29236		4.68505	3.15845	1.42193	1.52612	0.288274	0.836772	0.566775	0.504886	0.335505	0.285342	2.31389	2.11574		3.0353
					1.1592			0.174917	1.80528	1.42498	0.59901	0.522277	1.18894		2.23668	0.721122			1.18853	0.660066	1.33443	2.80528		0.31127		0.457364	0.441445	2.14323	1.34795	1.93124	2.16454				0.271872			1.4711	1.19544	1.3761	0.681596	0.346906	3.51699	0.176982	2.00521	2.71835
					1.90198				0.331683	1.44637	0.325633	1.37871	0.447195		2.27228	7.44885			0.369637	0.281628	1.85231	0.237624		0.19103			1.01495	2.81445	3.64797	2.95875	0.588559				0.443706			1.43217	0.48013	2.11021	0.45114	0.849349	0.82519	1.18241	0.82338	1.53855			1.62022
					0.18627				0.537129	0.875321	0.141254				1.83168	0.537404			0.620462			1.89109		0.249169		0.169435		2.15842	2.59695	1.43234	0.784378				2.06844			3.01803	0.713122	0.639088	0.694813	1.37008	1.19571	2.53485	1.12052	1.0228			0.500712
					0.84897				0.318482	1.01219	0.292079				1.5674	1.9769			1.03342	0.429043	0.245325	2.82376		0.756051		0.295681		2.14554	0.981298	1.48251	0.634488				2.07863			1.98822	0.963355	0.90228	2.05168	1.98392	2.09251	2.92182	0.739414	1.24647			1.09157
									0.762376	0.829263	0.36927		2.77885											0.389891				1.00396	1.77096	1.83432	0.84901								1.37337	1.13909	1.80741	1.7911	1.75657	1.82085	1.43974	1.67903			0.92381
									0.395215	0.766502	0.332508		2.32158								2.40594					0.089701		1.11881	2.10304	1.38944	1.36257																0.976744		1.36102
									0.834983	0.851898	0.261826		0.848718								1.81995					0.548173				0.776238	0.60066																0.524917		1.01993
									0.155116	0.759783	0.267327		0.879006								0.752475									2.67704	0.250825																0.604028
									0.848656				0.282051								1.23621																										0.361388
									0.867987				0.460737								1.18977																										0.85227
									0.414191				0.383547								1.10297																										1.05338
