# Supplementary material for: CNTN5-/+or EHMT2-/+human iPSC-derived neurons from individuals with autism develop hyperactive neuronal networks
Source: eLife. 2019 Feb 12;8:e40092. doi: 10.7554/eLife.40092 (PMC6372285; doi:10.7554/eLife.40092)
Supplement: Figure 4—source data 1. [file elife-40092-fig4-data1.xlsx]

## Sheet: Sheet1
26E-26J	week4													0.023102	0.016502	0.026403	0.029703	0.033003	0.036304	0.023102	0.049505	0.023102	0.023102	0.013201	0.023102					0.0033	0.013201	0.0033			0
	week5							0	0.023102		0			0.011799	0.011799	0.014749	0.020649	0.014749	0.014749	0.014749	0.017699	0.014749	0.017699	0.011799	0.011799							0			0.00295
	week6							0.043189	0.026578	0.003322			0.003322	0.009836	0.009836	0.013115	0.019672	0.013115	0.016393	0.022951	0.019672	0.013115	0.013115	0.006557	0.006557		0		0	0.019672	0	0.036066	0.016393	0.009836	0.006557	0.003279
	week7	0.006601	0.009901			0.0033	0.009901	0.033003	0.026403	0.042904		0.009901	0.006601	0.006601	0.009901	0.006601	0.013201	0.006601	0.019802	0.019802	0.013201	0.013201	0.013201	0.0033	0.006601			0.033003		0.026403	0	0.023102	0.033003	0.013201	0.033003	0.036304
	week8	0.054487	0.019231			0.012821	0.022436	0.036304	0.046205	0.056106	0	0	0.049505	0.006601	0.013201	0.013201	0.019802	0.019802	0.013201	0.019802	0.023102	0.006601	0.019802	0	0.0033			0.036304	0.013201	0.042904		0.019802	0.072607	0.072607	0	0.072607		0.036304	0.046205	0.056106	0	0	0.049505
27H-27N	week4										0.023026	0.023026		0	0.0033	0.009901	0.062706	0.0033	0.006601	0.019802	0.066007	0.042904	0.0033	0.006601	0.023102	0.029703	0.023102	0.026403	0.026403	0.026403	0.036304	0.036304	0.033003	0.033003	0.036304	0.039604
	week5						0.042904	0.036304	0.033003	0.009901	0.036304	0.046205	0.014749	0.014749	0.026549	0.026549	0.032448	0.035398	0.011799	0.032448	0.032448	0.029499	0.020649	0.023599	0.00885	0.017699	0.011799	0.00885	0.011799	0.023599	0.017699	0.011799	0.020649	0.017699	0.017699	0.014749
	week6						0.036545	0.039867	0.043189	0.036545	0.039867	0.046512	0.009836	0.013115	0.02623	0.032787	0.029508	0.039344	0.022951	0.036066	0.022951	0.022951	0.019672	0.019672	0.029508	0.022951	0.022951	0.016393	0.02623	0.016393	0.02623	0.019672	0.02623	0.016393	0.009836	0.006557
	week7		0				0.019802	0.029703	0.026403	0.029703	0.023102	0.023102	0.006601	0.0033	0.016502	0.016502	0.019802	0.023102	0.016502	0.029703	0.023102	0.009901	0.0033	0.0033		0.006601			0.0033	0.0033
	week8						0.039604	0.036304	0.033003	0.039604	0.033003	0.036304	0.0033	0.019802	0.026403	0.023102	0.023102	0.049505	0.033003	0.026403	0.026403	0.029703	0.009901	0.016502	0.019802	0.052805	0.023102	0.046205	0.049505	0.026403	0.029703	0.026403	0.039604	0.029703	0.023102	0.0033	0.06	0.08	0.073333	0.193333	0.053333	0.116667	0.0033	0.019802
