# Supplementary material for: CNTN5-/+or EHMT2-/+human iPSC-derived neurons from individuals with autism develop hyperactive neuronal networks
Source: eLife. 2019 Feb 12;8:e40092. doi: 10.7554/eLife.40092 (PMC6372285; doi:10.7554/eLife.40092)
Supplement: Figure 4—source data 2. [file elife-40092-fig4-data2.xlsx]

## Sheet: Sheet1
19-2_wMFR	week4	0.188119		0.269802				0.679868			0.20462			0.228548		0.260726		0.10231			0.373754	0.799557	0.392027	0.086379	0.162791	0.109635
	week5	0.408197	0.260328	0.530253	0.306089	0.315738	0.390164	0.156284	0.403279		0.126246	0.245847	0.41196	0.488926	0.374862	0.435216	0.400332	0.255814			0.346278	0.554207	0.490291	0.190939	0.204962	0.105178	0.226537
	week6	0.317513	0.440397	0.716251	0.670737	0.659768	0.471403	0.635525	0.544702												0.322259	0.458472	0.812846	0.752159	0.249169	0.317276	0.491694
	week7	0.319085	0.578228	1.13882	1.10555	1.35555	0.441943	0.9375	0.589845		2.7608	2.91902	4.34448	4.8397	4.6387	4.40241	3.41927	1.74772			0.425518	0.420059	0.50421	0.369171	0.65544	0.265976	0.508204
	week8	0.525497	0.476821	0.687196	1.45819	0.961714	0.416184	0.879139	0.516556		5.53613	6.04028	7.3152	8.29194	7.34489	7.27699	5.35105	3.18542			0.94186	0.719454	0.78804	0.909192	1.9122	1.04841	0.633887
	week9	0.46124	0.44186	0.952035	1.61109	2.34344	1.29236	1.72861	1.34842		7.48443	7.22778	11.1939	12.4429	11.7154	10.3241	8.38361	5.34863			0.408638	2.26744	0.473976	1.6804	1.45781	1.16279	0.542082
	week10	0.939061	0.616234	1.08847	3.2709	1.96956	2.63494	3.09395	3.55325		4.95432	6.24385	11.4317	9.6237	9.90432	8.55606	7.33821	7.1032			2.56856	2.75734	0.987737	1.89106	3.43431	0.861761	0.855232
	week11	0.48275	0.431894	0.965006	0.725291	1.59344	1.39701	2.34219	1.87176		5.69435	8.20669	8.07539	6.91908	7.15991	8.12536	5.88505	5.16175			3.86921	4.12944	2.26112	3.2379	3.58113	3.90155	3.17591
19-2-CNTN5_wMFR	week4	0.260726	0.128713	0.19967				0.359736			0.178218	0.089109	0.19637	0.112211	0.590759			2.45545		0.20598		0.627907	0.475083	0.491694		0.098007
	week5	0.214754	0.202623	0.448087	0.252869	0.346084	0.142077				0.202658	0.574751	0.316279	0.281728	0.361019	0.394518	0.270764	1.11296		0.299353	0.139159	0.364078	0.332255	0.28479	0.557443	0.229773	0.822006
	week6	0.294334	0.432592	0.416746	0.44226	0.520309	0.423841	0.247835	0.210265											0.144518	0.724252	0.317829	0.547757	0.450166	0.706811	0.361296	0.356811
	week7	0.950883	1.06976	1.53024	1.39259	1.10389	0.976614	0.524421	0.410265		1.14099	0.423113	0.889701	0.708472	1.48152	0.698697	0.667331	1.78924		0.453368	1.55311	0.641623	0.584456	0.622913	1.5174	0.658355	0.769948
	week8	1.80158	1.71523	2.1521	2.27752	2.01904	1.28415	1.39073	0.50952		2.43376	4.44871	5.57787	5.1086	5.06748	4.65469	4.42213	3.56105		10.1628	2.75858	0.868533	1.4784	1.02178	2.20033	0.919158	3.44518
	week9	2.69224	3.93376	5.67836	2.5544	5.30004	4.97591	3.96304	2.74107		4.51038	8.73609	6.41484	3.58846	9.11462	3.43522	3.09682	6.45826		9.23256	2.19839	2.10233	2.60687	0.903654	3.47888	1.00775	0.75
	week10	5.32338	7.6041	11.8109	8.90503	15.0619	9.41802	7.68222	7.38839		4.96719	11.3956	12.0311	10.4864	11.4819	12.7807	9.96501	6.99149		13.5518	1.15241	3.35165	1.95527	2.3718	3.85332	0.438127	0.297181
	week11	3.45914	3.06935	4.95079	1.11192	9.49481	7.44207	4.28571	12.9828		9.48464	13.1308	9.61607	9.89834	11.2232	15.2992	10.9784	8.25332		15.6656	1.64948	3.57056	1.84226	1.87837	3.68756	0.880353	1.19578
19-2_NBF	week4																			0
	week5	0.032787	0.052459	0.039344	0.029508	0.052459	0.029508	0.042623	0.009836					0.003322
	week6	0.02649	0.033113	0.062914	0.049669	0.049669	0.016556	0.043046	0.033113														0.039867
	week7	0.05298	0.059603	0.056291	0.049669	0.119205	0.029801	0.066225	0.066225		0.146179	0.136213	0.146179	0.156146	0.169435	0.13289	0.13289	0.106312				0.046632	0.044041		0.033679	0.010363	0.051813
	week8	0.019868	0.049669	0.043046	0.05298	0.046358	0.043046	0.092715	0.049669		0.13289	0.126246	0.139535	0.156146	0.156146	0.122924	0.112957	0.086379							0.07309	0.003322
	week9	0.063123	0.049834	0.033223	0.0299	0.049834	0.112957	0.076412	0.093023		0.112957	0.10299	0.142857	0.159468	0.20598	0.126246	0.106312	0.076412				0.152824			0.003322
	week10	0.113636	0.061688	0.055195	0.081169	0.116883	0.311688	0.220779	0.087662		0.059801	0.069767	0.13289	0.106312	0.126246	0.079734	0.07309	0.076412				0.816054	0.060201	0.137124	0.852843	0.036789	0.103679
	week11	0.076412	0.023256	0.086379	0.046512	0.189369	0.13289	0.219269	0.093023		0.049834	0.093023	0.07309	0.07309	0.079734	0.059801	0.059801	0.046512				0.639073	0.13245	0.238411	0.519868	0.248344	0.271523
19-2-CNTN5_NBF	week4																			0
	week5	0.006557	0.04918	0.042623	0.039344	0.039344	0.036066								0.003322
	week6	0.029801	0.036424	0.02649	0.02649	0.033113	0.039735	0.039735	0.036424												0.006645		0.0299	0.0299			0.023256
	week7	0.082781	0.05298	0.086093	0.076159	0.049669	0.092715	0.049669	0.043046		0.116279	0.013289	0.0299	0.033223	0.069767	0.019934	0.033223	0.139535			0.033679	0.020725	0.028497	0.041451	0.056995	0.03886	0.036269
	week8	0.016556	0.092715	0.069536	0.056291	0.043046	0.096026	0.07947	0.112583		0.109635	0.122924	0.282392	0.129568	0.149502	0.166113	0.159468	0.126246			0.209302		0.013289	0.013289	0.910299
	week9	0.036545	0.059801	0.116279	0.036545	0.059801	0.043189	0.116279	0.182724		0.112957	0.182724	0.136213	0.162791	0.27907	0.069767	0.069767	0.13289			0.215947	0.016611	0.299003		0.966777
	week10	0.107143	0.175325	0.327922	0.103896	0.519481	0.36039	0.357143	0.233766		0.10299	0.199336	0.295681	0.318937	0.375415	0.232558	0.179402	0.089701			0.016722	0.80602	0.284281	0.869565	0.946488	0.010033	0.026756
	week11	0.109635	0.056478	0.136213	0.026578	0.239203	0.229236	0.122924	0.199336		0.215947	0.215947	0.149502	0.342193	0.312292	0.295681	0.159468	0.112957			0.033113	0.612583	0.149007	0.211921	0.754967	0.059603	0.10596
