# Supplementary material for: CNTN5-/+or EHMT2-/+human iPSC-derived neurons from individuals with autism develop hyperactive neuronal networks
Source: eLife. 2019 Feb 12;8:e40092. doi: 10.7554/eLife.40092 (PMC6372285; doi:10.7554/eLife.40092)
Supplement: Figure 5—source data 1. [file elife-40092-fig5-data1.xlsx]

## Sheet: Intrinsic
Kal1
Trace	gene	coverslip	DIV	spiking	C (pF)	Ra (MΩ)	Vm	junction potential (mV)	RMP	Rheo (pA)	V (mV)		junction potential (mV)	AP thresh (mV)		AP amp (mV)	AP 1/2 width (msec)	AP 1/2 width (msec)	ΔV (mV)	I (nA)	Resistance (MΩ)		AP freq (@5 pA)	AP freq (@10pA)	AP freq (@15pA)	AP freq (@20pA)	AP freq (@25pA)	AP freq (@30pA)	AP freq (@35pA)	AP freq (@40pA)
2016_06_05_036	??	1	21	yes	12.32	26.83	-38.91	-10	-48.91	20	-25.78		-10	-35.78		50.56	4.5	3.4	-23.06	-0.01	2306		0	0	0	1	5	5	7	6
2016_06_05_042		1		no	13.14	8.771	-43.77	-10	-53.77	20	-21.46		-10	-31.46		47.61	3.1	2.3	-12.84	-0.01	1284		0	0	0	0	0	0	0	0
2016_06_05_050		1		no	14.7	10.25	-45.53	-10	-55.53	15	-26.1		-10	-36.1		54.2	3.1	2.2	-13.46	-0.01	1346		0	0	0	0	0	1	1	1
2016_06_05_057		1		yes	27.27	11.82	-36.91	-10	-46.91	15	-28.32		-10	-38.32		60.24	5	3.3	-21.48	-0.01	2148		1	5	7	9	7	5	5	4
2016_06_05_063		2		yes	13.49	17.31	-24.23	-10	-34.23	15	-26.7		-10	-36.7		57.48	5	3.5	-29.15	-0.01	2915		2	6	10	9	4	3	3	3
2016_06_05_074		2		no	12.79	11.82	-32.51	-10	-42.51	15	-18.49		-10	-28.49		45.17	4.2	3	-32.16	-0.01	3216		2	2	4	5	6	8	8	n/a
2016_06_05_092		2		no	18.85	29.08	-36.92	-10	-46.92	15	-24.55		-10	-34.55		52.93	4.4	3.3	-26.09	-0.01	2609		0	1	2	6	4	4	4	4
2016_06_23_029		3		no	29.35	9.992	-44.5	-10	-54.5	20	-26.25		-10	-36.25		70.32	5.4	2.6	-9.38	-0.01	938		0	0	1	2	2	4	5	5
2016_06_23_038		3		no	16.79	9.136	-46.172	-10	-56.172	15	-30.89		-10	-40.89		84.11	4.8	2.5	-11.33	-0.01	1133		0	1	4	6	10	9	11	12
2016_06_23_048		3		no	16.54	9.992	-53.67	-10	-63.67	15	-29.81		-10	-39.81		66.31	5.2	3	-8.03	-0.01	803		0	0	1	1	1	2	2	2	4
2016_06_24_030		4		yes	15.92	13.75	-35.84	-10	-45.84	15	-27.71		-10	-37.71		70.98	5.2	3	-8.89	-0.01	889		0	0	1	4	4	8	9	11
2016_06_24_035		4		no	28.91	10.81	-50.6	-10	-60.6	25	-27.56		-10	-37.56		61.36	5.5	3.3	-7.05	-0.01	705		0	0	0	0	0	1	1	2
2016_06_24_041		4		no	32.04	10.02	-46.51	-10	-56.51	30	-25.3		-10	-35.3		51.56	7.2	4.2	-6.52	-0.01	652		0	0	0	0	0	1	1	1
2016_06_24_049		4		yes	25.89	13.66	-38.53	-10	-48.53	25	-23.38		-10	-33.38		59.79	4.6	2.9	-5.94	-0.01	594		0	0	0	0	4	3	5	7
2016_08_19_000		5		yes	19.42	29.7	-24.4	-10	-34.4	30	-27.96		-10	-37.96		62.96	6.5	4.4	-11.03	-0.01	1103		0	0	0	0	0	3	6	8	8	5
2016_08_19_006		5		yes	23.59	18.62	-30.23	-10	-40.23	20	-22.86		-10	-32.86		63.05	4.9	3.2	-16.71	-0.01	1671		0	3	9	10	8	10	13	8
2016_08_19_013		5		no	20.08	23.2	-35.63	-10	-45.63	15	-22.88		-10	-32.88		59.11	4.5	3.1	-10.84	-0.01	1084		0	0	1	3	4	5	8	6	10	7
2016_08_19_020		6		yes	16.26	11.02	-32.31	-10	-42.31	20	-21.7		-10	-31.7		45.35	5.8	3.1	-13.59	-0.01	1359		0	1	5	9	12	14	15	16
2016_08_19_027		6		yes	18.31	26.54	-27.47	-10	-37.47	15	-24.05		-10	-34.05		64.6	3.9	2.4	-22.07	-0.01	2207		1	5	8	10	12	13	13	12	8	5
2016_08_19_033		6		yes	21.54	14.2	-35.82	-10	-45.82	20	-22.98		-10	-32.98		55.36	4.2	2.9	-10.47	-0.01	1047		0	0	0	1	2	3	5	7	6	9
					19.8571	13.8029			-51.043	19				-35.8786		59.1525	4.85	3.08			1538.43		0.3	1.2	2.65	3.8	4.25	5.1	6.1	6.05263
18c
Trace	gene	coverslip	DIV	spiking	C (pF)	Ra (MΩ)	Vm	junction potential (mV)	RMP	Rheo (pA)	V (mV)		junction potential (mV)	AP thresh (mV)		AP amp (mV)	AP 1/2 width (msec)	AP 1/2 width (msec)	ΔV (mV)	I (nA)	Resistance (MΩ)		AP freq (@5 pA)	AP freq (@10pA)	AP freq (@15pA)	AP freq (@20pA)	AP freq (@25pA)	AP freq (@30pA)	AP freq (@35pA)	AP freq (@40pA)
2016_06_01_090	??	1	21	yes	18.44	9.58	-41.29	-10	-51.29	15	-24.75		-10	-34.75		64.76	4.1	2.7	-14.31	-0.01	1431		0	3	6	8	11	12	13	15	14
2016_06_01_097		1	21	no	21.24	10.36	-38.74	-10	-48.74	20	-20.19		-10	-30.19		57.94	3.8	2.5	-15.8	-0.01	1580		1	1	2	4	6	4	6	6	5
2016_06_01_106		1	21	yes	26.61	65.24	-42.79	-10	-52.79	15	-23.8		-10	-33.8		33.69	3.6	2.6	-14.85	-0.01	1485		0	2	6	8	9	12	14	15
2016_06_01_115		1	21	yes	25.05	14.62	-40.49	-10	-50.49	15	-27.62		-10	-37.62		60.02	4.1	2.7	-18.78	-0.01	1878		3	7	10	13	14	16	17	17
2016_06_02_07		2	22	no	13.26	23.03	-22.2	-10	-32.2	15	-32.01		-10	-42.01		53.16	6	4	-32.93	-0.015	2195.33		1	4	3	3	2	2	2	2
2016_06_02_17		2	22	no	16.54	12.41	-54.87	-10	-64.87	10	-22.88		-10	-32.88		42.14	n/a	5.3	-6.67	-0.01	667		2	2	1	1	1	1
2016_06_02_30		2	22	no	29.92	20.99	-51.81	-10	-61.81	15	-26.12		-10	-36.12		62.52	3.4	2.1	-12.38	-0.01	1238		0	1	3	6	7	9	9	11
2016_06_22_084		3	23	no	18.31	18.62	-46.64	-10	-56.64	10	-31.9		-10	-41.9		70.5	5.5	3.2	-15.92	-0.01	1592		0	1	3	6	8	10	12	13
2016_06_22_091		3	23	no	27.17	12.94	-44.1	-10	-54.1	15	-27.71		-10	-37.71		65.83	8	4.3	-6.11	-0.01	611		0	0	0	1	2	3	5	7
2016_06_22_097		3	23	no	25.21	12.11	-53.69	-10	-63.69	25	-21.06		-10	-31.06		61.28	7.5	3.7	-5.91	-0.01	591		0	0	0	0	0	0	1	1
2016_06_22_109		3	23	no	28.8	9.745	-47.92	-10	-57.92	25	-22.54		-10	-22.54		56.39	5.4	3.3	-6.3	-0.01	630		0	0	0	0	0	1	1	1
2016_06_24_000		4	25	no	23.23	19.74	-46.35	-10	-56.35	15	-34.34		-10	-44.34		62.37	6.8	4.4	-12.61	-0.01	1261		1	2	2	3	4	5	6	6
2016_06_24_006		4	25	no	10.68	17.16	-41.69	-10	-51.69	15	-23.93		-10	-33.93		61.04	7.6	4	-23.86	-0.01	2386		0	0	0	1	1	1	1	1
2016_06_24_013		4	25	no	35.76	10.25	-49.2	-10	-59.2	25	-33.63		-10	-43.63		72.6	7.7	4.1	-8.57	-0.01	857		0	0	0	0	0	1	1	2	4	5		6	4	6	7
2016_06_24_020		4	25	no	36.27	11.12	-49.39	-10	-59.39	35	-25.76		-10	-35.76		54.63	6.3	3.6	-8.46	-0.01	846		0	0	0	0	0	2	2	2
				3	21.8815	18.965			-51.7414	18	-26.5493			-35.3386		58.5913	5.7	3.5			1496.33		0.533333	1.53333	2.4	3.6	4.33333	5.26667	6.42857	7.07143
18-CW
Trace	gene	coverslip	DIV	spiking	C (pF)	Ra (MΩ)	Vm	junction potential (mV)	RMP	Rheo (pA)	V (mV)		junction potential (mV)	AP thresh (mV)		AP amp (mV)	AP 1/2 width (msec)	AP 1/2 width (msec)	ΔV (mV)	I (nA)	Resistance (MΩ)		AP freq (@5 pA)	AP freq (@10pA)	AP freq (@15pA)	AP freq (@20pA)	AP freq (@25pA)	AP freq (@30pA)	AP freq (@35pA)	AP freq (@40pA)
2016_06_09_001	KAL1	1	21	no	18.99	12.57	-40.47	-10	-50.47	15	-25.83		-10	-35.83		67.2	3.6	2.5	-10.4249	-0.01	1042.49		0	2	4	7	10	12	13	15
2016_06_09_010		1		no	29.46	22.75	-50.13	-10	-60.13	15	-30.48		-10	-40.48		47.88	5.2	3.4	-10.1275	-0.01	1012.75		0	1	2	4	7	10	11	12
2016_06_09_016		1		no	14.16	10.75	-43.04	-10	-53.04	15	-23.29		-10	-33.29		74.81	4.3	2.5	-12.2806	-0.01	1228.06		0	2	3	6	8	9	11	12
2016_06_09_023		1		no	17.92	11.21	-48.24	-10	-58.24	25	-27.89		-10	-37.89		71.03	5.6	3.9	-8.39901	-0.01	839.901		0	0	0	0	0	0	1	1	6	12		14
2016_06_09_030		2		no	15.29	13.07	-29.31	-10	-39.31	15	-19.13		-10	-29.13		58.59	4.2	2.9	-12.2704	-0.01	1227.04		0	0	0	0	1	2	2	2
2016_06_09_042		2		no	12.44	8.524	-36.4	-10	-46.4	25	-27.5		-10	-37.5		72.8	6.8	3.9	-10.3753	-0.01	1037.53		0	0	0	1	2	1	4	4	,
2016_06_09_049		2		yes	36.79	10.22	-43.31	-10	-53.31	25	-28.96		-10	-38.96		80.41	2.6	1.8	-6.01413	-0.01	601.413		0	0	0	3	5	7	9	11
2016_06_09_056		2		yes	28.48	14.56	-44.8	-10	-54.8	20	-26.84		-10	-36.84		47.4	4.2	2.7	-13.2796	-0.01	1327.96		0	2	3	5	8	9	11	13
2016_06_23_000		3		no	35.11	10.81	-58.08	-10	-68.08	20	-30.3		-10	-40.3		79.92	3.5	2.4	-5.67	-0.01	567		0	0	0	3	4	6	7	8
2016_06_23_007		3		no	40.9	10.96	-57.83	-10	-67.83	20	-30.85		-10	-40.85		72.9	3.7	2.4	-5.92	-0.01	592		0	0	0	1	3	5	8	6
2016_06_23_015		3		no	22.22	10.5	-53.82	-10	-63.82	15	-29.21		-10	-39.21		64.61	4.9	2.9	-6.12	-0.01	612		0	0	0	0	1	1	1	2
2016_06_23_022		3		no	30.15	10.25	-51.78	-10	-61.78	20	-28.39		-10	-38.39		58.94	5.4	4.2	-8.1	-0.01	810		0	0	0	0	1	1	3	3
2016_06_24_055		4		no	17.92	16.18	-41.6	-10	-51.6	20	-26.92		-10	-36.92		72.63	4.9	3	-7.23	-0.01	723		0	0	0	1	1	3	3	5
2016_06_24_068		4		no	22.16	15.24	-51.53	-10	-61.53	25	-28.02		-10	-38.02		65.89	5	2.7	-6.26	-0.01	626		0	0	0	0	0	0	1	1
2016_06_24_075		4		no	29.8	13.38	-44.7	-10	-54.7	25	-25.3		-10	-35.3		59.01	6	3.6	-21.14	-0.01	2114		0	0	1	4	5	6	7	6
					24.786				-56.336												957.41

## Sheet: Sheet3
18C			-90	-80	-70	-60	-50	-40	-30	-20	-10	0	10	20	30	40			-90	-80	-70	-60	-50	-40	-30	-20	-10	0	10	20	30	40
2016_06_01_095		Inward	-9.15527	-211.792	-3.05176	-9.76562	-10.9863	-46.9971	-2520.75	-3095.7	-3420.41	-3173.83	-2749.63	-2151.49	-1622.31	-1090.09		Outward	-8.54492	-18.9209	-6.71387	-6.71387	-7.93457	-43.335	-37.8418	-9.76562	714.111	2163.09	4096.07	5610.35	6957.4	7792.36
2016_06_01_104		Inward	-10.376	-13.4277	-6.71387	-13.4277	-15.8691	-88.501	-3289.79	-4506.23	-4439.7	-3917.85	-3270.87	-2520.14	-1922	-1366.58		Outward	-13.4277	-14.6484	-6.71387	-11.5967	-18.3105	-34.79	-26.2451	40.2832	562.744	1853.03	3505.86	4904.79	6024.17	6806.64
2016_06_01_113		Inward	-9.76562	-4.27246	-6.10352	-4.88281	-22.583	-37.8418	-1616.82	-1517.94	-1419.07	-1292.11	-1154.17	-1053.47	-940.552	-842.896		Outward	-9.15527	-3.05176	-5.49316	-3.05176	-10.376	-23.8037	-29.9072	21.9727	136.108	294.8	455.933	623.779	796.509	999.756
2016_06_01_124		Inward	-12.207	-13.4277	-11.5967	-9.15527	-14.6484	-1242.07	-2203.98	-5106.2	-5612.79	-4729.61	-3615.72	-2741.09	-1845.09	-1068.73		Outward	-11.5967	-12.8174	-7.93457	-9.15527	-16.4795	-31.7383	-17.0898	276.489	1315.92	2967.53	4691.16	6151.12	7320.56	8251.34
2016_06_02_015		Inward	-11.5967	-10.376	-6.71387	-11.5967	-4.27246	-299.072	-504.761	-1703.49	-1684.57	-1561.89	-1396.48	-1160.28	-828.857	-485.84		Outward	-9.76562	-6.10352	-4.88281	-9.76562	-7.32422	-15.8691	3.66211	21.9727	194.702	765.991	1821.29	3739.62	4664.31	5158.08
2016_06_02_028		Inward	-118.408	-20.752	-6.10352	-14.0381	-23.8037	-74.4629	-1662.6	-2240.6	-2175.29	-1952.51	-1654.05	-1324.46	-1003.42	-736.694		Outward	-121.46	-23.1934	-4.88281	-9.15527	-24.4141	-35.4004	-22.583	92.1631	446.167	1064.45	1687.62	2235.11	2723.39	3078.61
2016_06_02_035		Inward	-9.76562	-13.4277	-14.0381	-12.207	-24.4141	-5769.65	-5292.36	-4562.99	-3992.31	-3550.42	-3108.52	-2594.6	-2181.4	-1829.83		Outward	-6.71387	-12.8174	-5.49316	-8.54492	-20.1416	-37.8418	-50.6592	36.0107	383.911	974.121	1682.13	2326.66	3013.31	3599.24
2016_06_22_088		Inward	-9.15527	-9.76562	-6.71387	-7.93457	-11.5967	-4282.84	-3940.43	-3442.99	-3012.7	-2688.6	-2449.34	-2255.25	-2031.86	-1677.86		Outward	6.10352	3.66211	5.49316	4.27246	2.44141	2.44141	21.9727	143.433	451.66	983.887	1648.56	2547.61	3624.27	4965.21
2016_06_22_095		Inward	-12.207	-6.71387	-6.71387	-10.376	-14.6484	-3494.87	-3535.16	-3165.89	-2813.72	-2475.59	-2213.75	-1981.2	-1759.03	-1625.37		Outward	3.05176	9.76562	6.71387	7.93457	1.2207	-5.49316	-11.5967	44.5557	363.77	893.555	1434.33	2051.39	2691.65	3382.57
2016_06_22_103		Inward	-3.66211	-17.0898	-7.93457	-18.3105	-28.6865	-43.335	-3188.48	-5762.94	-5175.78	-4534.91	-3745.73	-3001.71	-2427.37	-1878.05		Outward	6.71387	7.32422	6.10352	4.88281	3.66211	-0.610352	3.66211	104.98	687.866	1627.81	2676.39	3684.08	4514.77	5275.88
2016_06_22_120		Inward	-10.376	-15.2588	-14.0381	-16.4795	-12.8174	-61.6455	-3862.3	-4429.93	-4045.41	-3594.97	-3231.81	-2832.64	-2446.9	-2066.04		Outward	4.27246	10.9863	11.5967	-0.610352	-1.2207	-8.54492	35.4004	269.165	838.013	1602.78	2551.27	3550.42	4508.06	5386.96
2016_06_24_004		Inward	-23.1934	-18.3105	-16.4795	-8.54492	-21.9727	-2254.64	-2196.66	-2131.96	-2030.03	-1886.6	-1573.49	-837.402	-151.978	-7.93457		Outward	-3.66211	5.49316	9.15527	7.32422	-15.2588	-18.9209	-1.83105	67.749	324.707	1542.36	3188.48	4247.44	4965.82	5425.42
2016_06_24_010		Inward	-6.10352	-9.76562	-5.49316	-7.93457	-8.54492	-39.0625	-1466.06	-3292.85	-3339.23	-2945.56	-2463.38	-1942.75	-1465.45	-1087.65		Outward	4.27246	5.49316	7.32422	5.49316	0.610352	20.1416	74.4629	134.888	299.072	681.152	1122.44	1499.63	1810.3	2079.47
2016_06_24_018		Inward	-21.9727	-19.5312	-18.9209	-1.83105	-15.8691	-1504.52	-2169.8	-4867.55	-4902.95	-4453.12	-3906.86	-3202.51	-2626.95	-2012.33		Outward	2.44141	-0.610352	12.8174	18.9209	1.2207	1.83105	14.6484	261.841	1055.91	2296.14	3904.42	5388.18	6863.4	8049.93
2016_06_24_028		Inward	-10.376	-13.4277	-8.54492	-10.9863	-11.5967	-25.0244	-1453.25	-2446.9	-3348.39	-3720.7	-3416.75	-2930.91	-2342.53	-1768.19		Outward	8.54492	8.54492	12.207	6.10352	3.05176	1.83105	-1.2207	136.108	840.454	2157.59	3670.65	5138.55	6407.47	7520.75
	Mean	Inward	-18.5547	-26.4893	-9.27734	-10.498	-16.154	-1284.3	-2593.55	-3484.94	-3427.49	-3098.55	-2663.37	-2168.66	-1706.38	-1302.94		Outward	-9.92839	-2.72624	1.95312	-0.244141	-7.28353	-15.3402	-3.01107	109.456	574.341	1457.89	2542.44	3579.92	4459.03	5184.81
18-CW		Inward	-90	-80	-70	-60	-50	-40	-30	-20	-10	0	10	20	30	40		Outward	-90	-80	-70	-60	-50	-40	-30	-20	-10	0	10	20	30	40
2016_06_09_005		Inward	-12.8174	-9.15527	-6.10352	-6.10352	-10.9863	-50.6592	-5397.34	-4766.24	-4427.49	-3970.95	-3504.03	-3019.41	-2476.2	-1876.83		Outward	-2.44141	7.32422	7.93457	5.49316	4.27246	-17.0898	-20.1416	-14.6484	198.364	828.857	1792.6	3336.18	5454.71	7588.5
2016_06_09_014		Inward	-31.7383	-7.93457	-21.9727	-12.8174	-36.6211	-7267.46	-8054.2	-6297.61	-4418.95	-2850.34	-1355.59	-144.653	-2.44141	-19.5312		Outward	6.10352	18.3105	4.88281	8.54492	12.8174	-4.27246	1.83105	109.863	833.74	2838.75	4959.11	6273.8	6326.9	6352.54
2016_06_09_021		Inward	-7.32422	-9.76562	-8.54492	-12.207	-11.5967	-63.4766	-4584.96	-7330.93	-7101.44	-6170.04	-5069.58	-3986.82	-3029.17	-2137.45		Outward	7.32422	6.10352	6.71387	6.10352	-1.83105	-18.3105	-29.9072	64.0869	747.681	2221.07	3711.55	4926.15	6024.17	6901.25
2016_06_09_028		Inward	-7.93457	-7.32422	-5.49316	-7.93457	-13.4277	-75.0732	-4874.27	-7995.61	-6846.31	-5670.17	-4517.21	-3429.57	-2501.83	-1698		Outward	7.32422	12.8174	10.376	10.376	16.4795	25.6348	32.959	192.871	996.094	2195.43	3651.12	4893.19	5982.67	6871.34
2016_06_09_040		Inward	-5.49316	-7.32422	-7.93457	-6.10352	-9.76562	-19.5312	-948.486	-4003.91	-4269.41	-3672.49	-3084.11	-2446.9	-1839.6	-1307.37		Outward	10.9863	6.10352	9.15527	8.54492	1.2207	2.44141	16.4795	57.9834	280.151	1072.39	2322.39	3477.17	4252.32	4931.64
2016_06_09_047		Inward	-7.93457	-7.32422	-5.49316	-7.93457	-4.88281	-34.1797	-3151.25	-4276.12	-4537.35	-4117.43	-3454.59	-2875.98	-2297.97	-1773.68		Outward	-1.83105	4.88281	3.05176	3.66211	6.71387	9.76562	13.4277	43.335	242.92	872.803	1845.09	2647.71	3177.49	3472.29
2016_06_09_054		Inward	-17.0898	-6.71387	-8.54492	-12.207	-29.9072	-12070.3	-16088.3	-13905	-11655.3	-9611.21	-7925.42	-6112.06	-4553.83	-3088.38		Outward	1.2207	12.8174	11.5967	12.8174	10.376	-21.3623	-57.373	28.0762	800.781	2628.78	5122.07	7634.89	9874.27	11682.1
2016_06_09_061		Inward	-10.9863	-11.5967	-12.207	-10.9863	-20.752	-9339.6	-8900.76	-7543.95	-6457.52	-5513.31	-4769.9	-3992.31	-3320.31	-2637.33		Outward	7.93457	7.32422	10.376	10.376	4.27246	-9.15527	-34.1797	-26.2451	378.418	1525.88	2990.72	4590.45	6185.91	7690.43
2016_06_23_005		Inward	-51.8799	-17.0898	-10.376	-17.0898	-29.2969	-5937.5	-14181.5	-12398.1	-10496.8	-8630.98	-6957.4	-5356.45	-3841.55	-2543.33		Outward	-35.4004	7.32422	10.9863	3.05176	-7.93457	-27.4658	25.6348	276.489	1306.15	3114.01	5424.8	7609.86	9532.47	11064.5
2016_06_23_013		Inward	-23.8037	-12.207	-15.8691	-12.207	-32.3486	-2767.94	-11344	-10816.7	-9091.19	-7533.57	-6022.34	-4644.78	-3526.61	-2484.74		Outward	0	14.6484	2.44141	17.0898	-7.93457	-13.4277	26.8555	541.992	2072.14	3862.3	5835.57	7877.81	9547.73	10939.9
2016_06_23_019		Inward	-12.8174	-7.93457	-9.15527	-9.76562	-29.2969	-1552.12	-2590.33	-3892.82	-4001.46	-3554.08	-2999.27	-2401.73	-1792.6	-1229.25		Outward	3.66211	10.376	4.88281	4.88281	-4.88281	-8.54492	-12.207	54.9316	390.625	870.361	1541.75	1907.96	2359.62	2648.93
2016_06_23_027		Inward	-17.7002	-11.5967	-21.3623	-7.93457	-26.2451	-2296.14	-3850.71	-5064.09	-5109.25	-4554.44	-3807.37	-3107.3	-2401.73	-1826.17		Outward	6.71387	12.8174	1.2207	6.71387	5.49316	1.83105	36.6211	362.549	1210.33	2252.2	3506.47	4796.75	5836.79	6846.92
2016_06_24_061		Inward	-7.93457	-3.05176	-8.54492	-7.32422	-12.207	-25.0244	-4540.41	-3900.76	-3391.72	-2912.6	-2572.63	-2232.67	-1940.31	-1648.56		Outward	3.66211	7.93457	11.5967	7.93457	1.83105	-14.6484	-6.71387	-4.88281	94.6045	510.254	1134.64	1942.14	2921.75	3840.94
2016_06_24_073		Inward	-10.376	-8.54492	-6.10352	-9.76562	-11.5967	-3741.46	-3662.11	-3234.86	-2906.49	-2630.62	-2371.22	-2156.37	-1937.87	-1707.15		Outward	10.376	3.66211	7.93457	4.27246	3.05176	-1.2207	0.610352	77.5146	520.02	1120.61	1804.2	2586.06	3319.09	4069.21
2016_06_24_082		Inward	-9.15527	-9.15527	-9.15527	-7.93457	-14.0381	-26.2451	-3058.47	-3782.96	-3365.48	-3005.37	-2681.88	-2408.45	-2178.96	-1869.51		Outward	10.9863	7.32422	6.71387	3.66211	7.32422	1.83105	5.49316	67.1387	311.89	857.544	1433.72	2089.84	2772.22	3188.48
	Mean	Inward	-15.6657	-9.11458	-10.4574	-9.8877	-19.5312	-3017.78	-6348.47	-6613.97	-5871.74	-4959.84	-4072.84	-3221.03	-2509.4	-1856.49		Outward	2.44141	9.31803	7.32422	7.56836	3.41797	-6.26628	-0.0406901	122.07	692.261	1784.75	3138.39	4439.33	5571.21	6539.27

## Sheet: sEPSC
KAL1
Trace	time (sec)	events	Event frequency (Hz)	Peak Amplitude
2016_06_04_041	180	n/A	n/a	n/a
2016_06_04_049	180	13	0.08	-19.62
2016_06_04_054	180	15	0.09	-27.83
2016_06_04_062	180	34	0.2	-19.4
2016_06_04_073	180	19	0.11	-30.82
2016_06_04_091	180	6	0.05	-6.67
2016_06_04_097	180	8	0.05	-13
2016_06_23_037	180	0	n/a	n/a
2016_06_23_043	180	0	n/a	n/a
2016_06_23_054	180	6	0.055	-16.59
2016_06_24_034	180	21	0.126	-76.66
2016_06_24_040	180	20	0.124	-133.11
2016_06_24_048	180	19	0.118	-19
2016_06_24_054	180	13	0.189	-48.49
2016_08_19_012	180	60	0.38	-15.95
2016_08_19_019	180	14	0.082	-20.06
2016_08_19_026	180	6	0.033	-38.63
2016_08_19_032	180	7	0.048	-25.06
2016_08_19_038	180	13	0.08	-15.6
Mean			0.0966667	-19.5567
18C
Trace	time (sec)		Event frequency (Hz)	Peak Amplitude
2016_06_01_096	180		6.13	-99.08
2016_06_01_105			0.35	-33.63
2016_06_01_114			0.48	-9.17
2016_06_01_125			1.07	-10.81
2016_06_02_016			0.98	-38.03
2016_06_02_029	80		0.11	-10.52
2016_06_02_036			0.498	-17.62
2016_06_22_089	180	33	0.189	-24.13
2016_06_22_096	180	41	0.231	-33.68
2016_06_22_104	180	0	n/a	n/a
2016_06_22_121	82	31	0.382	-22.16
2016_06_24_005	180	0	n/a	n/a
2016_06_24_011	180	0	n/a	n/a
2016_06_24_019	180	43	0.26	-28.98
2016_06_24_029	180	9	0.052	-25.36
Mean			1.11533	-30.7411
18CW
Trace	time (sec)	Events	Event frequency (Hz)	Peak Amplitude
2016_06_09_006	180	0	n/a	n/a
2016_06_09_015	180	0	n/a	n/a
2016_06_09_022	180	100	0.56	-26.34
2016_06_09_029	180	0	n/a	n/a
2016_06_09_041	180	0	n/a	n/a
2016_06_09_048	180	0	n/a	n/a
2016_06_09_055	180	0	n/a	n/a
2016_06_09_061	180	0	n/a	n/a
2016_06_23_006	180	75	0.419	-29.65
2016_06_23_014	180	192	1.069	-62.05
2016_06_23_021	180	0	n/a	n/a
2016_06_23_028	180	32	0.181	-79.39
2016_06_24_062	180	13	0.081	-27.17
2016_06_24_074	180	31	0.188	-43.53
2016_06_24_083	180	0	n/a	n/a
	Mean		0.416333	-44.6883
Control (19-2-2)
File Name	time (sec)	Events	Event frequency (Hz)	Peak Amplitude
2016_06_08_005	180	0	n/a	n/a
2016_06_08_012	180	72	0.406	-26.01
2016_06_08_019	180	17	0.1	-25.31
2016_06_08_035	180	0	n/a	n/a
2016_06_08_041	180	7	0.04	-14.53
2016_06_10_065	180	0	n/a	n/a
2016_06_10_076	180	18	0.11	-41.31
2016_06_10_093	180	31	0.2	-17.55
2016_06_13_008	180	535	3.01	-37.56
2016_06_13_014	180	193	1.14	-13
2016_06_13_020	180	122	0.68	-30.79
2016_06_13_026	180	206	1.22	-86.51
2016_06_13_037	180	27	0.17	-22.73
2016_06_13_047	180	657	3.67	-115.16
2016_06_14_007	180	38	0.213	-9.47
2016_06_14_014	180	1	n/a	n/a
2016_06_14_025	180	61	0.37	-21.26
2016_06_14_031	180	96	0.65	-17.88
2016_06_14_038	180	37	0.232	-10.36
			n/a
2016_06_19_005	180	0	-0.206	n/a
2016_06_19_011	180	20	-0.512	-13.94
2016_06_19_019	180	0	n/a	n/a
2016_06_19_033	180	2	1.04	n/a
2016_06_20_007	180	4	n/a	-54.25
2016_06_20_019	180	36	1.59217	-45.96
2016_06_20_032	180	0	5	n/a
2016_06_22_051	180	24	1.76623	-21.19
2016_06_22_060	180	10	1.85327	-14.45
2016_06_22_068	180	0	1.9403	n/a
2016_06_22_083	180	97	2.02733	-26.93
2016_08_22_009	180	30	2.11437	-23.51
2016_08_22_023	180	160	2.2014	-28.63
2016_08_22_029	180	107	2.28843	-47.34
2016_08_22_036	180	451	n/a	-22.24
2016_08_22_043	180	174	0.279333	-25.57
2016_08_23_011	180	99	0.210333	-29.2
2016_08_23_017	180	94	0.141333	-31.28
2016_08_23_029	90	179	n/a	-23.47
2017_09_05_019	120	3	0.03	-13.12
2017_09_05_027	120	299	2.53	-67.79
2017_09_05_032	120	164	1.48	-23.06
2017_09_06_006	120	171	1.439	-67.94
2017_09_06_011	120	73	0.729	-28.27
2017_09_06_016	120	50	0.457	-29.09
Mean		111.474	0.814067	-32.6287
