# Supplementary material for: CNTN5-/+or EHMT2-/+human iPSC-derived neurons from individuals with autism develop hyperactive neuronal networks
Source: eLife. 2019 Feb 12;8:e40092. doi: 10.7554/eLife.40092 (PMC6372285; doi:10.7554/eLife.40092)
Supplement: Figure 6—source data 1. [file elife-40092-fig6-data1.xlsx]

## Sheet: Sheet1
37E	week4	0						0.013201						0.0033		0
	week5	0						0.191419	0.009901	0.092409		0.105611		0.023102		0
	week6	0	0					0.079208	0.072607	0.132013	0.029703	0.09901	0.062706	0.085809	0.016502	0.079208	0.006601	0.019802	0.009901	0.029703	0.066007
	week7	0	0	0				0.10231	0.069307	0.10231	0.049505	0.211221	0.066007	0.105611	0.033003	0.066225	0.013245	0.039735	0.009934	0.046358	0.049669
	week8	0.026403	0.009901	0.0033			0									0.053156	0.016611	0.056478	0.016611	0.063123	0.049834
38B-38E	week4		0.0033	0		0.141914		0.676568	0.69637	0.458746	0.389439	0.244224	0.09901	0.250825	0.376238	0.108911	0.607261	0.554455	0.689769	0.577558	0.693069	0.732673	0.541254	0.217822	0.062706	0.052805	0.049505	0.075908	0.221122
	week5	0.036304	0.026403	0.042904	0.026403	0.069307	0.224422	0.514851	0.544554	0.260726	0.260726	0.462046	0.20462	0.356436	0.587459	0.214521	0.50495	0.330033	0.577558	0.580858	0.570957	0.653465	0.524752	0.146667	0.113333	0.076667	0.076667	0.106667	0.15	0.063333	0.006667			0.003333
	week6	0.066007	0.112211	0.10231	0.049505	0.09571	0.125413	0.452145	0.488449	0.336634	0.09901	0.141914	0.264026	0.194719	0.570957	0.184818	0.561056	0.372937	0.683168	0.574257	0.663366	0.693069	0.488449	0.141914	0.112211	0.09901	0.105611	0.079208	0.145215	0.108911	0.085809	0.085809	0.046205	0.10231	0.128713
	week7	0.082781	0.13245	0.149007	0.102649	0.135762	0.129139	0.247525	0.429043	0.290429	0.125413	0.250825	0.369637	0.366337	0.264026	0.277228	0.39604	0.435644	0.584158	0.594059	0.534653	0.551155	0.455446	0.109272	0.109272	0.086093	0.112583	0.112583	0.119205	0.096026	0.049669	0.062914	0.07947	0.066225	0.092715
	week8	0.069307	0.079208	0.089109	0.036304	0.128713	0.135314																	0.063123	0.056478	0.046512	0.049834	0.063123	0.053156	0.079734	0.019934	0.049834	0.079734	0.076412	0.083056
