# Supplementary material for: CNTN5-/+or EHMT2-/+human iPSC-derived neurons from individuals with autism develop hyperactive neuronal networks
Source: eLife. 2019 Feb 12;8:e40092. doi: 10.7554/eLife.40092 (PMC6372285; doi:10.7554/eLife.40092)
Supplement: Figure 6—source data 2. [file elife-40092-fig6-data2.xlsx]

## Sheet: Intrinsic
37E
Trace	DIV	spiking	C (pF)	Ra (MΩ)	Vm	junction potential (mV)	RMP	Resistance (MΩ)
2017_04_26_0000	22	yes	17.64	11.82	-39.4422	-10	-49.4422	1016.89
2017_04_26_0004	22	yes	33.14	9.011	-45.4521	-10	-55.4521	1003.07
2017_04_26_0009	22	no	51.26	8.205	-52.0328	-10	-62.0328	804.813
2017_04_26_0013	22	yes	26.89	14.4	-42.2933	-10	-52.2933	1940.69
2017_04_27_0004	23	no	24.1	15.54	-58.1715	-10	-68.1715	546.334
2017_04_27_0009	23	yes	20.78	19.77	-48.1402	-10	-58.1402	979.688
2017_04_27_0019	23	sort of	31	9.331	-57.3981	-10	-67.3981	599.597
2017_04_26_0034	22	yes	13.98	20.59	-40.9265	-10	-50.9265	1754.1
2017_04_26_0040	22	no	27.17	14	-46.1902	-10	-56.1902	1168.75
2017_04_26_0045	22	sort of	21.48	12.37	-39.6514	-10	-49.6514	226.026
2017_04_26_0049	22	no	42.96	11.92	-51.4902	-10	-61.4902	1320.4
2017_04_28_0007	23	yes	24.49	26.36	-65.4607	-10	-75.4607	1351.33
2017_04_28_0020	23	yes	20.56	20.07	-29.8332	-10	-39.8332	1551.59
			27.3423					1097.18
38E
Trace	DIV	spiking	C (pF)	Ra (MΩ)	Vm	junction potential (mV)	RMP	Resistance (MΩ)
2017_04_26_0017	22	yes	31.26	9.626	-50.0336	-10	-60.0336	1370.48
2017_04_26_0021	22	yes	29.24	11.92	-60.1107	-10	-70.1107	600.718
2017_04_26_0025	22	yes	34.48	9.42	-42.9848	-10	-52.9848	850.238
2017_04_26_0029	22	yes	21.91	17.39	-42.4125	-10	-52.4125	889.72
2017_04_27_0027	23	no	20.34	23.13	-25.3529	-10	-35.3529	601.931
2017_04_27_0032	23	yes	41.12	12.53	-40.8646	-10	-50.8646	621.04
2017_04_27_0037	23	sort of	27.66	30.74	-43.568	-10	-53.568	952.551
2017_04_26_0054	22	sort of	27.96	8.771	-46.3822	-10	-56.3822	534.094
2017_04_26_0059	22	no	35.27	11.68	-55.3599	-10	-65.3599	956.329
2017_04_26_0064	22	sort of	28.17	12.41	-42.8752	-10	-52.8752	1142.42
2017_04_26_0070	22	yes	52.31	21.21	-39.4327	-10	-49.4327	462.678
2017_04_28_0028	23	yes	32.44	31.6	-48.6124	-10	-58.6124	981.544
2017_04_28_0033	23	yes	27.27	17.94	-36.8368	-10	-46.8368	1061.87
2017_04_28_0041	23	yes	26.15	17.78	-34.8059	-10	-44.8059	291.201
			31.1129					808.344

## Sheet: sEPSC
37E
Trace	DIV	C (pF)	Ra (MΩ)	Peak amplitude, pre	Event Frequency, pre (Hz)	Sample size (sec)	Nonstop/Manual (Pre-PTX)	Template
					37E transduction 1
2017_04_26_0000	22	17.64	11.82	-12.4016	0.325557	30s	Manual	human_mEPSC_37E_38E (Apr 26_0040)
2017_04_26_0004	22	33.14	9.011	-10.1191	0.249974	30s	Manual	human_mEPSC_37E_38E (Apr 26_0040)
2017_04_26_0009	22	51.26	8.205	-26.9975	1.201	30s	Manual	human_mEPSC_37E_38E (Apr 26_0040)
2017_04_26_0013	22	26.89	14.4	0	0	30s	Manual	human_mEPSC_37E_38E (Apr 26_0040)
2017_04_27_0004	23	24.1	15.54	-37.4211	0.283432	30s	Manual	human_mEPSC_37E_38E (Apr 26_0040)
2017_04_27_0009	23	20.78	19.77	-12.2116	1.0376	30s	Manual	human_mEPSC_37E_38E (Apr 26_0040)
2017_04_27_0019	23	31	9.331	-112.323	0.577503	30s	Manual	human_mEPSC_37E_38E (Apr 26_0040)
					37E transduction 2
2017_04_26_0034	22	13.98	20.59	-12.9671	0.1545	30s	Manual	human_mEPSC_37E_38E (Apr 26_0040)
2017_04_26_0040	22	27.17	14	-42.701	0.445099	30s	Manual	human_mEPSC_37E_38E (Apr 26_0040)
2017_04_26_0045	22	21.48	12.37	-7.97258	0.104375	30s	Manual	human_mEPSC_37E_38E (Apr 26_0040)
2017_04_26_0049	22	42.96	11.92	-15.6475	1.68506	30s	Manual	human_mEPSC_37E_38E (Apr 26_0040)
2017_04_28_0007	23	24.49	26.36	-36.9061	0.873739	30s	Manual	human_mEPSC_37E_38E (Apr 26_0040)
2017_04_28_0020	23	20.56	20.07	-31.1002	2.27747	30s	Manual	human_mEPSC_37E_38E (Apr 26_0040)
				-27.5976	0.70887
38E
Trace	DIV	C (pF)	Ra (MΩ)	Peak amplitude, pre	Event Frequency, pre (Hz)	Sample size (sec)	Nonstop/Manual (Pre-PTX)	Template
					38E transduction 1
2017_04_26_0017	22	31.26	9.626	-12.8192	2.1888	30	Manual	human_mEPSC_37E_38E (Apr 26_0040)
2017_04_26_0021	22	29.24	11.92	-24.7198	0.437208	30	Manual	human_mEPSC_37E_38E (Apr 26_0040)
2017_04_26_0025	22	34.48	9.42	-19.927	9.92382	30	Manual	human_mEPSC_37E_38E (Apr 26_0040)
2017_04_26_0029	22	21.91	17.39	-8.43041	0.207587	30	Manual	human_mEPSC_37E_38E (Apr 26_0040)
2017_04_27_0027	23	20.34	23.13	-26.1568	17.9055	30s	Nonstop	human_mEPSC_37E_38E (Apr 26_0040)
2017_04_27_0032	23	41.12	12.53	-17.933	18.8663	30s	Nonstop	human_mEPSC_37E_38E (Apr 26_0040)
2017_04_27_0037	23	27.66	30.74	-17.3626	10.4194	30s	Nonstop	human_mEPSC_37E_38E (Apr 26_0040)
					38E transduction 2
2017_04_26_0054	22	27.96	8.771	-14.5115	0.556043	30	Manual	human_mEPSC_37E_38E (Apr 26_0040)
2017_04_26_0059	22	35.27	11.68	-27.6906	7.06094	30s	Nonstop	human_mEPSC_37E_38E (Apr 26_0040)
2017_04_26_0064	22	28.17	12.41	-18.526	1.2591	30s	Nonstop	human_mEPSC_37E_38E (Apr 26_0040)
2017_04_26_0070	22	52.31	21.21	-28.1017	14.4606	30s	Nonstop	human_mEPSC_37E_38E (Apr 26_0040)
2017_04_28_0028	23	32.44	31.6	0	0	30s	Manual	human_mEPSC_37E_38E (Apr 26_0040)
2017_04_28_0033	23	27.27	17.94	-20.5827	1.23297	30s	Manual	human_mEPSC_37E_38E (Apr 26_0040)
2017_04_28_0041	23	26.15	17.78	-13.9836	2.64723	30s	Manual	human_mEPSC_37E_38E (Apr 26_0040)
				-17.9104	6.22611
